# Supplementary material for: Biofiltration of toluene in the presence of ethyl acetate or n-hexane: Performance and microbial community
Source: PLoS One. 2024 May 7;19(5):e0302487. doi: 10.1371/journal.pone.0302487 (PMC11075902; doi:10.1371/journal.pone.0302487)
Supplement: S1 Raw data — (XLSX) [file pone.0302487.s002.xlsx]

## Sheet: Fig. S1
		toluene			ethyl acetate			n-hexane
	1	1645.41	1624.51	1.27	1769.05	1743.75	1.43	1750.09	1736.44	0.78
	2	1638.5	1616.54	1.34	1770.44	1743.53	1.52	1750.9	1736.72	0.81
	3	1640.04	1617.57	1.37	1734.79	1711.03	1.37	1749.26	1734.04	0.87
	4	1647.14	1623.58	1.43	1765.69	1737.26	1.61	1735.69	1719.55	0.93
	5	1647.16	1621.96	1.53	1748.56	1720.75	1.59	1737.35	1720.49	0.97
	6	1641.09	1619.59	1.31	1720.14	1692.11	1.63	1739.47	1723.65	0.91
	7	1641.2	1620.68	1.25	1711.92	1682.65	1.71	1727.73	1712.7	0.87
	8	1639.61	1617.47	1.35	1754.76	1723.52	1.78	1744.04	1728.51	0.89
	9	1629.12	1606.64	1.38	1743.92	1714.63	1.68	1745.85	1729.79	0.92
	10	1643.32	1624.91	1.12	1737.69	1711.1	1.53	1747.31	1732.81	0.83
	11	1645.9	1624.01	1.33	1743.81	1715.73	1.61	1752.5	1738.65	0.79
	12	1642.96	1619.46	1.43	1737.16	1711.62	1.47	1747.31	1732.63	0.84
	13	1647.31	1624.58	1.38	1744.73	1717.68	1.55	1746.33	1730.79	0.89
	14	1673.87	1649.94	1.43	1757.78	1729.31	1.62	1753.58	1738.67	0.85

## Sheet: Fig.2
Fig.2a
time	the inlet concentration of toluene	the outlet concentration of toluene	the removal efficiency of toluene	the inlet concentration of ethyl acetate	the outlet concentration of ethyl acetate	the removal efficiency of ethyl acetate
20	1667.21	546.329	67.231
25	1654.69	442.55	73.255
30	1693.37	399.33	76.418
35	1584.32	318.609	79.89
40	1658	339.87	79.501
45	1634.5	326.343	80.034
50	1676.58	287.634	82.844
55	1645.46	275.862	83.235
60	1656.11	238.132	85.621
65	1669.95	93.745	94.3864	868.383	0	100
70	1656.21	85.9682	94.8093	856.533	0	100
75	1650.15	93.5625	94.3301	865.278	0	100
80	1652.45	17.5611	98.9373	880.141	0	100
85	1600.32	63.4154	96.0373	796.743	0	100
90	1649.49	69.2364	95.8025	852.352	0	100
95	1639.31	102.645	93.7385	868.784	0	100
100	1641.16	122.453	92.5386	855.1	0	100
105	1655.67	117.554	92.8999	840.734	0	100
Fig.2b
110	1645.41	726.926	55.8209	1769.05	184.007	89.5985
115	1638.5	885.45	45.9596	1770.44	133.488	92.4602
120	1640.04	965.065	41.1558	1734.79	119.183	93.1298
125	1647.14	1002.87	39.1142	1765.69	247.325	85.9927
130	1647.16	1089.19	33.8747	1748.56	90.885	94.8023
135	1641.09	961.339	41.4208	1670.14	280.174	83.2246
140	1641.2	1060.61	35.376	1711.92	28.842	98.3152
145	1639.61	859.613	47.572	1754.76	36.355	97.9282
150	1629.12	793.585	51.2876	1743.92	72.895	95.8201
Fig.2c
155	1640.89	659.871	59.7859	2900.42	97.922	96.6239
160	1650.25	689.187	58.2374	2795.49	91.325	96.7331
165	1639.14	705.644	56.9505	2815.89	121.613	95.6812
170	1635.79	736.486	54.9767	2803.6	94.587	96.6262
175	1654.49	740.489	55.2436	2798.48	142.489	94.9083
180	1651.22	739.324	55.2257	2787.16	129.814	95.3424
185	1635.79	725.527	55.6468	2813.19	125.541	95.5374
190	1634.2	725.07	55.6316	2826.48	139.985	95.0474
195	1657.44	718.789	56.6324	2856.79	136.573	95.2194
Fig.2d
the elimination capacity of toluene (phase Ⅰ)		the elimination capacity of toluene (phase Ⅱ)		the elimination capacity of toluene (phase Ⅲ)		the elimination capacity of toluene (phase Ⅳ)
198.961	158.176	198.491	176.736	197.222	112.683	197.901	116.017
203.339	162.725	192.733	174.995	197.449	108.218	198.09	108.614
199.438	158.243	200.394	169.105	196.62	102.366	196.907	117.723
200.143	159.432	198.745	168.554	196.804	80.9964	198.03	115.327
197.431	155.569	198.019	166.989	197.657	77.3118	196.697	112.02
201.58	157.432	198.294	180.323	197.66	94.9565	196.294	107.916
200.432	158.265	192.039	170.986	196.931	81.5705	198.539	109.68
204.372	159.458	197.938	169.836	196.944	87.6707	198.147	109.428
202.531	158.975	196.717	156.859	196.753	93.5994	196.295	109.232
		196.939	154.673	195.495	100.265	196.104	109.096
		198.681	156.759	197.236	94.7879
				197.173	100.517
		the elimination capacity of ethyl acetate (phase Ⅱ)		the elimination capacity of ethyl acetate (phase Ⅲ)		the elimination capacity of ethyl acetate (phase Ⅳ)
		104.347	104.347	204.895	194.212	337.557	337.557
		104.206	104.206	212.286	190.205	348.083	342.894
		102.784	102.784	212.452	196.434	348.05	336.299
		97.7588	97.7588	208.175	193.873	335.459	324.5
		103.833	103.833	211.883	182.204	337.906	323.313
		105.617	105.617	209.827	198.92	336.432	325.081
		95.6092	95.6092	200.417	166.797	335.818	318.719
		102.282	102.282	205.431	201.969	334.459	318.881
		104.254	104.254	210.571	206.208	337.583	322.518
		102.612	102.612	209.271	200.523	339.178	322.38
		100.888	100.888	214.412	207.085
				205.151	198.322

## Sheet: Fig.3
Fig.3a
time	the inlet concentration of toluene	the outlet concentration of toluene	the removal efficiency of toluene	the inlet concentration of n-hexane	the outlet concentration of n-hexane	the removal efficiency of n-hexane
20	1647.32	569.462	65.431
25	1656.96	461.878	72.125
30	1673.3	410.577	75.463
35	1664.36	372.251	77.634
40	1655.41	345.435	79.133
45	1634.98	318.217	80.537
50	1656.88	290.334	82.477
55	1665.35	274.682	83.506
60	1652.8	249.623	84.897
65	1652.88	964.383	41.6545	857.283	375.037	56.2528
70	1649.67	799.757	51.5201	857.283	445.044	48.0867
75	1642.18	962.417	41.3939	872.877	424.123	51.4109
80	1656.06	784.689	52.6171	842.122	405.881	51.8026
85	1776.31	798.363	55.0551	858.819	528.166	38.5009
90	1632.84	872.448	46.5686	973.141	555.091	42.9588
95	1625.9	843.161	48.1419	890.136	523.073	41.2367
100	1643.35	846.433	48.4935	856.962	481.069	43.8634
105	1639.35	859.116	47.594	848.086	494.897	41.6454
Fig.3b
110	1643.32	564.98	65.6196	1750.09	1658.94	5.20846
115	1645.9	521.237	68.3313	1750.9	1675.61	4.30018
120	1642.96	491.683	70.0733	1749.26	1495.01	14.5346
125	1647.31	627.301	61.9198	1735.69	1551.47	10.6138
130	1673.87	589.791	64.7649	1737.35	1490.91	14.1846
135	1637.69	611.145	62.6825	1739.47	1571.1	9.67959
140	1643.81	427.917	73.9679	1727.73	1593.44	7.77268
145	1637.16	433.764	73.505	1744.04	1630.17	6.529
150	1644.73	437.032	73.4283	1745.85	1627.97	6.75185
Fig.3c
155	1619.18	444.694	72.5359	2728.83	2631.11	3.58113
160	1635.84	542.689	66.8251	2801.43	2759.49	1.49731
165	1592.62	423.448	73.412	2663.67	2614.93	1.82966
170	1909.66	458.946	75.9671	2787.2	2612.81	6.25675
175	1590.34	584.294	63.2598	2751.84	2606.88	5.26767
180	1671.1	516.672	69.082	2733.62	2647.8	3.13932
185	1722.88	532.423	69.097	2802.26	2716.25	3.06948
190	1575.41	458.245	70.9126	2727.25	2647.94	2.90791
195	1591.51	483.846	69.5984	2831.15	2745.08	3.04025
Fig.3d
the elimination capacity of toluene (phase Ⅱ)		the elimination capacity of toluene (phase Ⅲ)		the elimination capacity of toluene (phase Ⅳ)		the elimination capacity of toluene (phase Ⅰ)
198.346	82.62	197.678	122.402	194.302	140.938	197.679	129.343
197.96	101.989	200.865	130.09	196.301	131.178	198.836	143.41
197.062	81.5716	196.523	123.185	191.115	140.301	200.796	151.526
198.727	104.565	197.257	145.907	190.841	120.726	199.723	155.053
213.158	117.354	196.459	144.407	200.532	138.532	198.649	157.197
195.941	91.2468	197.367	144.924	206.746	142.855	196.198	158.012
195.108	93.9286			189.049	134.06	198.825	163.985
197.202	95.6303			190.982	132.92	199.842	166.88
196.722	93.6276					198.336	168.381
the elimination capacity of n-hexane (phase Ⅱ)		the elimination capacity of n-hexane (phase Ⅲ)		the elimination capacity of n-hexane (phase Ⅳ)
102.874	57.8695	210.011	10.9384	331.188	4.70196
102.874	49.4687	210.108	9.03504	336.226	20.9476
104.745	53.8505	209.911	30.5099	327.46	11.7268
101.055	52.3489	208.283	22.1068	333.201	18.7724
103.058	39.6784	208.481	29.5722	336.172	5.03352
116.777	50.166	208.737	20.2049	319.641	5.84832
106.816	44.0476	207.328	16.1149	334.464	20.9266
102.835	45.1072	209.284	13.6642	330.221	17.395
101.77	42.3827	209.502	14.1452	328.034	10.298
				336.272	10.3218
				327.27	9.51672
				339.738	10.3289

## Sheet: Fig.4
		Rarefaction
		Single T				T+lowEA				T+middleEA				T+highEA				T+lowH				T+middleH				T+highH
		numsampled	0.97	lci	hci	numsampled	0.97	lci	hci	numsampled	0.97	lci	hci	numsampled	0.97	lci	hci	numsampled	0.97	lci	hci	numsampled	0.97	lci	hci	numsampled	0.97	lci	hci
		1	1	1	1	1	1	1	1	1	1	1	1	1	1	1	1	1	1	1	1	1	1	1	1	1	1	1	1
		100	29.34	23.26	35.42	100	30.865	24.5507	37.1793	100	34	28.6874	39.3126	100	27.475	21.7668	33.1832	100	27.485	21.8276	33.1424	100	25.395	20.1597	30.6303	100	21.71	16.498	26.922
		200	41.8	34.8419	48.7581	200	44.735	37.111	52.359	200	46.215	39.797	52.633	200	37.555	30.5397	44.5703	200	37.335	30.5219	44.1481	200	34.595	28.3718	40.8182	200	30.45	24.3248	36.5752
		300	50.345	43.3327	57.3573	300	54.365	46.0606	62.6694	300	54.665	48.0707	61.2593	300	44.73	38.004	51.456	300	44.51	37.6553	51.3647	300	41.085	34.3188	47.8512	300	36.715	30.2029	43.2271
		400	57.08	49.5711	64.5889	400	62.545	54.4249	70.6651	400	60.91	53.9875	67.8325	400	50.67	43.281	58.059	400	49.96	43.4495	56.4705	400	46.11	39.211	53.009	400	41.615	34.4527	48.7773
		500	62.29	55.0983	69.4817	500	68.895	61.054	76.736	500	66.16	59.234	73.086	500	55.51	47.5454	63.4746	500	54.615	47.5586	61.6714	500	50.39	43.4075	57.3725	500	45.645	38.1425	53.1475
		600	66.405	58.7089	74.1011	600	74.3	66.3816	82.2184	600	70.445	62.7449	78.1451	600	59.745	51.8731	67.6169	600	58.575	51.4484	65.7016	600	54.22	47.3479	61.0921	600	49.27	41.6353	56.9047
		700	70.17	62.4638	77.8762	700	78.975	70.8557	87.0943	700	74.385	66.344	82.426	700	63.56	55.3905	71.7295	700	61.975	54.6613	69.2887	700	57.22	49.9973	64.4427	700	52.14	44.6784	59.6016
		800	73.42	65.6882	81.1518	800	82.96	74.4975	91.4225	800	77.695	69.9287	85.4613	800	66.885	58.6812	75.0888	800	64.995	57.371	72.619	800	60.07	52.6487	67.4913	800	54.77	47.4082	62.1318
		900	76.055	68.4698	83.6402	900	86.88	78.441	95.319	900	80.595	73.0024	88.1876	900	70.06	61.881	78.239	900	67.68	59.9722	75.3878	900	62.68	54.7622	70.5978	900	57.1	49.8165	64.3835
		1000	78.58	71.2322	85.9278	1000	90.165	81.5422	98.7878	1000	83.405	75.5255	91.2845	1000	72.72	64.2773	81.1627	1000	70.235	62.437	78.033	1000	64.87	56.6918	73.0482	1000	59.34	51.992	66.688
		1100	80.9	73.3204	88.4796	1100	93.225	84.6885	101.761	1100	85.94	77.8823	93.9977	1100	75.415	66.8879	83.9421	1100	72.55	64.7551	80.3449	1100	67.085	58.8751	75.2949	1100	61.41	53.6712	69.1488
		1200	83.165	75.5962	90.7338	1200	96.055	87.4762	104.634	1200	88.13	79.6893	96.5707	1200	77.935	69.5822	86.2878	1200	74.57	67.0121	82.1279	1200	69.11	60.9118	77.3082	1200	63.175	55.5943	70.7557
		1300	84.98	77.2069	92.7531	1300	98.595	89.7439	107.446	1300	90.165	81.5377	98.7923	1300	79.84	71.3193	88.3607	1300	76.41	68.8682	83.9518	1300	70.925	62.4395	79.4105	1300	64.76	57.0086	72.5114
		1400	86.61	78.8796	94.3404	1400	100.925	91.9831	109.867	1400	92.15	83.5072	100.793	1400	81.86	73.172	90.548	1400	78.275	70.6981	85.8519	1400	72.735	64.3352	81.1348	1400	66.27	58.4381	74.1019
		1500	88.29	80.4289	96.1511	1500	102.965	93.7815	112.148	1500	94.095	85.1001	103.09	1500	83.565	75.0259	92.1041	1500	80.115	72.2157	88.0143	1500	74.445	66.3038	82.5862	1500	67.61	59.8971	75.3229
		1600	89.985	82.0581	97.9119	1600	104.87	95.7584	113.982	1600	96.035	86.9764	105.094	1600	85.64	77.3662	93.9138	1600	81.745	74.0341	89.4559	1600	76.015	67.5876	84.4424	1600	68.945	61.2236	76.6664
		1700	91.445	83.6353	99.2547	1700	106.775	98.044	115.506	1700	97.67	88.6911	106.649	1700	87.64	79.3849	95.8951	1700	83.27	75.7422	90.7978	1700	77.56	68.9644	86.1556	1700	70.42	62.7207	78.1193
		1800	92.665	85.0314	100.299	1800	108.54	99.9913	117.089	1800	99.315	90.4237	108.206	1800	89.255	81.014	97.496	1800	84.83	77.3501	92.3099	1800	79.15	70.7266	87.5734	1800	71.57	63.898	79.242
		1900	93.925	86.2494	101.601	1900	110.245	101.733	118.757	1900	100.865	92.0432	109.687	1900	90.885	82.3355	99.4345	1900	86.22	78.4887	93.9513	1900	80.54	71.8902	89.1898	1900	72.765	65.2932	80.2368
		2000	95.12	87.2516	102.988	2000	111.845	103.536	120.154	2000	102.275	93.6407	110.909	2000	92.385	83.7624	101.008	2000	87.48	79.7817	95.1783	2000	81.855	73.2982	90.4118	2000	73.965	66.4048	81.5252
		2100	96.24	88.2169	104.263	2100	113.495	105.014	121.976	2100	103.625	95.2968	111.953	2100	93.87	85.4545	102.285	2100	88.7	81.0772	96.3228	2100	83.04	74.5593	91.5207	2100	75.045	67.526	82.564
		2200	97.31	89.3179	105.302	2200	115.12	106.704	123.536	2200	104.97	96.5119	113.428	2200	95.27	87.2049	103.335	2200	89.845	82.2448	97.4452	2200	84.13	75.8393	92.4207	2200	76.035	68.4851	83.5849
		2300	98.33	90.4309	106.229	2300	116.495	108.069	124.921	2300	106.265	97.8285	114.701	2300	96.635	88.8291	104.441	2300	90.855	83.2591	98.4509	2300	85.275	76.7736	93.7764	2300	77.025	69.4877	84.5623
		2400	99.265	91.1433	107.387	2400	117.965	109.388	126.542	2400	107.545	99.1836	115.906	2400	97.86	90.0693	105.651	2400	91.77	84.0398	99.5002	2400	86.405	77.6791	95.1309	2400	77.985	70.6133	85.3567
		2500	100.25	92.3444	108.156	2500	119.215	110.547	127.883	2500	108.485	100.036	116.934	2500	99.27	91.6176	106.922	2500	92.78	85.1847	100.375	2500	87.505	79.033	95.977	2500	78.76	71.4733	86.0467
		2600	101.005	92.7863	109.224	2600	120.365	111.854	128.876	2600	109.625	101.304	117.946	2600	100.5	92.7367	108.263	2600	93.665	86.0213	101.309	2600	88.47	79.8986	97.0414	2600	79.58	72.3088	86.8512
		2700	101.925	93.6305	110.219	2700	121.56	113.03	130.09	2700	110.67	102.336	119.004	2700	101.62	93.7002	109.54	2700	94.74	87.021	102.459	2700	89.52	80.8856	98.1544	2700	80.395	73.4482	87.3418
		2800	102.81	94.5191	111.101	2800	122.97	114.222	131.718	2800	111.71	103.395	120.025	2800	102.76	94.79	110.73	2800	95.72	88.3256	103.114	2800	90.39	81.765	99.015	2800	81.09	74.1591	88.0209
		2900	103.54	95.1347	111.945	2900	124.105	115.387	132.823	2900	112.81	104.528	121.092	2900	103.845	95.9483	111.742	2900	96.6	89.193	104.007	2900	91.355	82.9588	99.7512	2900	81.835	74.8167	88.8533
		3000	104.305	95.828	112.782	3000	125.3	116.625	133.975	3000	113.72	105.3	122.14	3000	104.86	96.9855	112.734	3000	97.54	90.0634	105.017	3000	92.155	83.9115	100.398	3000	82.635	75.7405	89.5295
		3100	105.035	96.4153	113.655	3100	126.42	117.696	135.144	3100	114.6	106.178	123.022	3100	105.78	97.9766	113.583	3100	98.35	90.9855	105.715	3100	92.935	84.7881	101.082	3100	83.48	76.5358	90.4242
		3200	105.775	97.2975	114.252	3200	127.345	118.72	135.97	3200	115.625	107.392	123.858	3200	106.795	99.0285	114.561	3200	99.285	91.9398	106.63	3200	93.79	85.649	101.931	3200	84.095	77.2611	90.9289
		3300	106.44	98.1021	114.778	3300	128.32	119.844	136.796	3300	116.665	108.463	124.867	3300	107.78	99.9643	115.596	3300	100.075	92.6448	107.505	3300	94.645	86.5342	102.756	3300	84.765	77.8236	91.7064
		3400	107.06	98.7522	115.368	3400	129.19	120.89	137.49	3400	117.525	109.251	125.799	3400	108.65	100.823	116.477	3400	100.825	93.4981	108.152	3400	95.455	87.2639	103.646	3400	85.495	78.823	92.167
		3500	107.765	99.6089	115.921	3500	130.05	121.707	138.393	3500	118.475	110.508	126.442	3500	109.605	101.583	117.627	3500	101.63	94.2982	108.962	3500	96.18	88.233	104.127	3500	86.22	79.562	92.878
		3600	108.325	100.407	116.243	3600	130.92	122.641	139.199	3600	119.3	111.251	127.349	3600	110.38	102.351	118.409	3600	102.36	95.0526	109.667	3600	97.005	89.0781	104.932	3600	87	80.3251	93.6749
		3700	109.005	101.191	116.819	3700	131.85	123.859	139.841	3700	120.145	112.148	128.142	3700	111.225	103.389	119.061	3700	103.09	95.7453	110.435	3700	97.715	89.9111	105.519	3700	87.63	80.8908	94.3692
		3800	109.67	102.108	117.232	3800	132.675	124.597	140.753	3800	120.95	113.008	128.892	3800	112.09	104.267	119.913	3800	103.73	96.329	111.131	3800	98.365	90.6062	106.124	3800	88.205	81.3157	95.0943
		3900	110.285	102.771	117.799	3900	133.465	125.635	141.295	3900	121.775	113.909	129.641	3900	112.925	105.13	120.72	3900	104.45	97.0855	111.814	3900	98.93	91.3161	106.544	3900	88.73	81.7091	95.7509
		4000	110.81	103.219	118.401	4000	134.24	126.358	142.122	4000	122.715	114.978	130.452	4000	113.73	106.146	121.314	4000	105.045	97.8086	112.281	4000	99.595	91.8939	107.296	4000	89.33	82.5032	96.1568
		4100	111.365	103.782	118.948	4100	134.9	127.351	142.449	4100	123.39	115.635	131.145	4100	114.615	107.116	122.114	4100	105.83	98.4961	113.164	4100	100.175	92.6403	107.71	4100	89.825	83.1084	96.5416
		4200	111.935	104.502	119.368	4200	135.605	128.12	143.089	4200	124.135	116.343	131.927	4200	115.37	107.805	122.935	4200	106.49	99.2758	113.704	4200	100.825	93.5483	108.102	4200	90.36	83.6994	97.0206
		4300	112.475	104.896	120.054	4300	136.38	128.987	143.773	4300	124.8	117.18	132.42	4300	115.965	108.441	123.489	4300	107.025	99.823	114.227	4300	101.445	94.2155	108.674	4300	90.895	84.3385	97.4515
		4400	112.99	105.604	120.376	4400	137.08	129.774	144.386	4400	125.535	117.943	133.127	4400	116.655	109.01	124.299	4400	107.57	100.183	114.957	4400	102.08	95.1906	108.969	4400	91.355	84.7677	97.9423
		4500	113.51	106.184	120.836	4500	137.675	130.313	145.037	4500	126.175	118.549	133.801	4500	117.37	109.706	125.034	4500	108.15	100.679	115.621	4500	102.61	95.8323	109.388	4500	91.88	85.2179	98.5421
		4600	113.98	106.555	121.405	4600	138.355	130.776	145.934	4600	126.925	119.404	134.446	4600	118.14	110.558	125.722	4600	108.72	101.189	116.251	4600	103.195	96.5209	109.869	4600	92.415	85.5905	99.2395
		4700	114.445	107.002	121.888	4700	139.04	131.332	146.748	4700	127.52	120.064	134.976	4700	118.735	111.264	126.206	4700	109.28	101.531	117.029	4700	103.8	97.189	110.411	4700	92.85	85.8428	99.8572
		4800	115	107.52	122.48	4800	139.655	132.082	147.228	4800	128.21	120.629	135.791	4800	119.37	111.79	126.95	4800	109.865	102.33	117.4	4800	104.26	97.7542	110.766	4800	93.345	86.605	100.085
		4900	115.595	108.051	123.139	4900	140.22	132.589	147.851	4900	128.73	121.187	136.273	4900	120.02	112.339	127.701	4900	110.405	102.936	117.874	4900	104.875	98.3642	111.386	4900	93.795	86.979	100.611
		5000	116.01	108.69	123.33	5000	140.795	133.248	148.342	5000	129.24	121.83	136.65	5000	120.675	113.17	128.18	5000	110.85	103.441	118.259	5000	105.44	98.9509	111.929	5000	94.155	87.4337	100.876
		5100	116.455	109.162	123.749	5100	141.255	133.985	148.525	5100	129.795	122.317	137.273	5100	121.35	113.874	128.826	5100	111.36	103.901	118.819	5100	105.94	99.2574	112.623	5100	94.66	88.0652	101.255
		5200	117.01	109.769	124.251	5200	141.695	134.526	148.864	5200	130.295	122.844	137.746	5200	121.88	114.487	129.273	5200	111.92	104.373	119.467	5200	106.415	99.8648	112.965	5200	95.07	88.6051	101.535
		5300	117.485	110.196	124.774	5300	142.255	134.974	149.536	5300	130.865	123.501	138.229	5300	122.525	114.966	130.084	5300	112.4	104.913	119.887	5300	106.91	100.485	113.335	5300	95.46	88.9882	101.932
		5400	117.935	110.694	125.176	5400	142.765	135.675	149.855	5400	131.39	124.081	138.699	5400	123.05	115.691	130.409	5400	112.91	105.456	120.364	5400	107.395	101.132	113.658	5400	95.945	89.2985	102.591
		5500	118.39	111.054	125.726	5500	143.23	136.13	150.33	5500	131.96	124.577	139.343	5500	123.665	116.146	131.184	5500	113.45	106.057	120.843	5500	107.97	101.735	114.205	5500	96.3	89.5904	103.01
		5600	118.905	111.673	126.137	5600	143.695	136.594	150.797	5600	132.5	125.201	139.799	5600	124.28	116.828	131.732	5600	113.945	106.728	121.162	5600	108.44	102.175	114.705	5600	96.685	90.1074	103.263
		5700	119.335	111.933	126.737	5700	144.145	137.117	151.173	5700	133.015	125.712	140.318	5700	124.865	117.353	132.377	5700	114.405	107.263	121.547	5700	108.88	102.594	115.166	5700	97.08	90.4884	103.672
		5800	119.685	112.366	127.004	5800	144.73	137.823	151.637	5800	133.525	126.506	140.544	5800	125.395	117.765	133.025	5800	114.805	107.64	121.97	5800	109.255	103.029	115.481	5800	97.46	91.0241	103.896
		5900	120.105	112.778	127.432	5900	145.17	138.38	151.96	5900	134.065	127.123	141.007	5900	125.955	118.38	133.53	5900	115.295	108.335	122.255	5900	109.69	103.441	115.939	5900	97.815	91.3604	104.27
		6000	120.585	113.301	127.869	6000	145.65	138.93	152.37	6000	134.58	127.577	141.583	6000	126.43	118.867	133.993	6000	115.665	108.667	122.663	6000	110.14	104.001	116.279	6000	98.16	91.6418	104.678
		6100	120.885	113.794	127.975	6100	146.11	139.424	152.796	6100	134.955	127.944	141.966	6100	126.98	119.429	134.531	6100	115.995	109.1	122.89	6100	110.58	104.406	116.754	6100	98.545	92.0257	105.064
		6200	121.31	114.084	128.536	6200	146.515	140.109	152.921	6200	135.37	128.447	142.293	6200	127.465	119.871	135.06	6200	116.465	109.644	123.285	6200	110.98	104.766	117.194	6200	98.955	92.4729	105.437
		6300	121.62	114.45	128.79	6300	146.965	140.612	153.318	6300	135.78	129.093	142.467	6300	127.99	120.433	135.547	6300	116.89	110.07	123.71	6300	111.32	105.045	117.595	6300	99.285	92.7759	105.794
		6400	121.905	114.822	128.988	6400	147.345	140.895	153.795	6400	136.18	129.408	142.952	6400	128.47	120.752	136.188	6400	117.285	110.549	124.022	6400	111.67	105.537	117.803	6400	99.7	93.1036	106.296
		6500	122.28	115.146	129.414	6500	147.75	141.299	154.201	6500	136.63	129.831	143.429	6500	129.015	121.452	136.578	6500	117.7	110.936	124.464	6500	112.125	105.933	118.317	6500	100.05	93.5516	106.548
		6600	122.625	115.663	129.587	6600	148.165	141.805	154.525	6600	137.045	130.283	143.807	6600	129.525	121.969	137.082	6600	118.055	111.259	124.851	6600	112.505	106.294	118.716	6600	100.38	93.8585	106.901
		6700	122.98	115.868	130.092	6700	148.535	142.312	154.758	6700	137.535	131.033	144.037	6700	130.045	122.477	137.613	6700	118.48	111.679	125.281	6700	112.865	106.803	118.927	6700	100.755	94.2872	107.223
		6800	123.265	116.217	130.313	6800	148.895	142.736	155.054	6800	137.99	131.611	144.369	6800	130.39	122.986	137.794	6800	118.885	112.01	125.76	6800	113.235	107.15	119.32	6800	101.09	94.6291	107.551
		6900	123.585	116.552	130.618	6900	149.255	143.183	155.327	6900	138.405	131.971	144.839	6900	130.805	123.469	138.141	6900	119.19	112.317	126.063	6900	113.655	107.648	119.662	6900	101.4	95.0027	107.797
		7000	123.92	116.794	131.046	7000	149.67	143.636	155.704	7000	138.765	132.545	144.985	7000	131.23	123.942	138.518	7000	119.57	112.751	126.389	7000	113.97	108.082	119.858	7000	101.73	95.3215	108.138
		7100	124.2	117.167	131.233	7100	150.04	144.029	156.051	7100	139.25	133.071	145.429	7100	131.675	124.528	138.822	7100	119.92	113.076	126.764	7100	114.21	108.483	119.937	7100	102.105	95.4695	108.74
		7200	124.505	117.412	131.598	7200	150.4	144.331	156.469	7200	139.575	133.426	145.724	7200	132.075	124.853	139.297	7200	120.37	113.634	127.106	7200	114.615	108.993	120.237	7200	102.35	95.7397	108.96
		7300	124.875	117.64	132.11	7300	150.745	144.818	156.672	7300	140	133.88	146.12	7300	132.52	125.346	139.694	7300	120.64	114.003	127.277	7300	114.9	109.249	120.551	7300	102.715	96.1881	109.242
		7400	125.185	117.957	132.413	7400	151.045	145.225	156.865	7400	140.365	134.12	146.61	7400	132.865	125.628	140.102	7400	120.955	114.308	127.602	7400	115.185	109.52	120.85	7400	103.005	96.5312	109.479
		7500	125.53	118.165	132.895	7500	151.375	145.591	157.159	7500	140.71	134.488	146.932	7500	133.255	126.151	140.359	7500	121.39	114.8	127.98	7500	115.455	109.87	121.04	7500	103.33	96.9384	109.722
		7600	125.93	118.529	133.331	7600	151.7	145.914	157.486	7600	141.13	135.066	147.194	7600	133.57	126.381	140.759	7600	121.78	115.18	128.38	7600	115.79	110.237	121.343	7600	103.69	97.2285	110.151
		7700	126.22	118.857	133.583	7700	151.995	146.295	157.695	7700	141.515	135.395	147.635	7700	133.97	126.883	141.057	7700	122.12	115.554	128.686	7700	116.025	110.352	121.698	7700	103.94	97.6626	110.217
		7800	126.575	119.365	133.785	7800	152.235	146.574	157.896	7800	141.84	135.681	147.999	7800	134.275	127.237	141.313	7800	122.43	115.894	128.966	7800	116.35	110.752	121.948	7800	104.195	97.973	110.417
		7900	126.895	119.677	134.113	7900	152.515	146.958	158.072	7900	142.19	136.12	148.26	7900	134.65	127.588	141.712	7900	122.7	116.222	129.178	7900	116.715	110.995	122.435	7900	104.455	98.3013	110.609
		8000	127.27	120.014	134.526	8000	152.805	147.29	158.32	8000	142.53	136.541	148.519	8000	135.06	128.081	142.039	8000	123.015	116.601	129.429	8000	116.99	111.255	122.725	8000	104.73	98.6715	110.788
		8100	127.645	120.38	134.91	8100	153.025	147.596	158.454	8100	142.915	137.047	148.783	8100	135.445	128.41	142.48	8100	123.325	116.898	129.752	8100	117.2	111.556	122.844	8100	105.02	99.1287	110.911
		8200	127.925	120.778	135.072	8200	153.27	147.829	158.711	8200	143.2	137.368	149.032	8200	135.77	128.755	142.785	8200	123.63	117.178	130.082	8200	117.46	111.769	123.151	8200	105.255	99.3832	111.127
		8300	128.285	121.161	135.409	8300	153.53	148.113	158.947	8300	143.57	137.736	149.404	8300	136.205	129.282	143.128	8300	123.92	117.498	130.343	8300	117.705	111.987	123.423	8300	105.56	99.7722	111.348
		8400	128.675	121.604	135.746	8400	153.86	148.457	159.263	8400	143.91	138.174	149.646	8400	136.545	129.596	143.494	8400	124.235	117.874	130.596	8400	117.975	112.218	123.732	8400	105.83	100.165	111.495
		8500	128.96	121.733	136.187	8500	154.095	148.676	159.514	8500	144.175	138.431	149.919	8500	136.87	130.074	143.666	8500	124.5	118.175	130.825	8500	118.235	112.409	124.061	8500	106.085	100.507	111.663
		8600	129.175	121.941	136.409	8600	154.295	148.815	159.775	8600	144.52	138.711	150.329	8600	137.27	130.57	143.97	8600	124.835	118.557	131.113	8600	118.48	112.688	124.272	8600	106.375	100.682	112.068
		8700	129.48	122.33	136.63	8700	154.515	149.027	160.003	8700	144.77	138.906	150.634	8700	137.605	130.893	144.317	8700	125.135	118.922	131.348	8700	118.695	112.939	124.451	8700	106.62	100.944	112.296
		8800	129.78	122.654	136.906	8800	154.76	149.195	160.325	8800	144.98	139.099	150.862	8800	137.895	131.242	144.548	8800	125.425	119.345	131.505	8800	118.99	113.251	124.729	8800	106.885	101.156	112.614
		8900	130.085	123.094	137.076	8900	154.96	149.351	160.569	8900	145.275	139.466	151.084	8900	138.21	131.516	144.904	8900	125.745	119.61	131.88	8900	119.28	113.504	125.056	8900	107.165	101.478	112.852
		9000	130.385	123.417	137.353	9000	155.2	149.566	160.833	9000	145.525	139.857	151.192	9000	138.57	131.966	145.174	9000	126.095	119.983	132.207	9000	119.465	113.767	125.163	9000	107.41	101.845	112.975
		9100	130.625	123.702	137.548	9100	155.425	149.828	161.022	9100	145.87	140.291	151.45	9100	138.865	132.299	145.431	9100	126.365	120.26	132.47	9100	119.745	113.903	125.587	9100	107.64	102.107	113.173
		9200	130.855	123.918	137.792	9200	155.71	150.168	161.252	9200	146.095	140.542	151.648	9200	139.275	132.749	145.801	9200	126.62	120.613	132.627	9200	119.995	114.218	125.772	9200	107.885	102.337	113.433
		9300	131.175	124.266	138.084	9300	155.885	150.292	161.478	9300	146.35	140.741	151.959	9300	139.56	133.053	146.067	9300	126.89	120.954	132.827	9300	120.225	114.441	126.009	9300	108.13	102.599	113.661
		9400	131.475	124.495	138.455	9400	156.14	150.705	161.575	9400	146.635	141.101	152.169	9400	139.91	133.375	146.445	9400	127.185	121.31	133.06	9400	120.475	114.743	126.207	9400	108.345	102.869	113.821
		9500	131.755	124.868	138.642	9500	156.335	150.956	161.714	9500	146.915	141.428	152.402	9500	140.255	133.703	146.807	9500	127.46	121.632	133.288	9500	120.715	114.891	126.538	9500	108.605	103.107	114.103
		9600	131.99	125.149	138.831	9600	156.57	151.173	161.967	9600	147.115	141.701	152.529	9600	140.475	134.021	146.929	9600	127.71	121.794	133.626	9600	120.965	115.222	126.708	9600	108.835	103.331	114.34
		9700	132.235	125.255	139.215	9700	156.82	151.469	162.172	9700	147.43	142.043	152.817	9700	140.895	134.509	147.281	9700	127.925	122.076	133.774	9700	121.18	115.472	126.888	9700	109.075	103.701	114.449
		9800	132.525	125.564	139.486	9800	157.03	151.791	162.269	9800	147.71	142.395	153.025	9800	141.15	134.866	147.434	9800	128.17	122.285	134.055	9800	121.385	115.627	127.143	9800	109.325	103.977	114.674
		9900	132.77	125.91	139.63	9900	157.25	151.953	162.547	9900	147.96	142.612	153.308	9900	141.465	135.144	147.786	9900	128.42	122.687	134.153	9900	121.59	115.898	127.282	9900	109.525	104.126	114.924
		10000	133.01	126.215	139.805	10000	157.445	152.123	162.767	10000	148.205	142.891	153.519	10000	141.75	135.534	147.966	10000	128.655	122.999	134.311	10000	121.835	116.154	127.516	10000	109.77	104.329	115.211
		10100	133.23	126.385	140.076	10100	157.665	152.362	162.968	10100	148.48	143.056	153.904	10100	142.035	135.802	148.268	10100	128.885	123.299	134.471	10100	122.04	116.424	127.656	10100	109.99	104.707	115.273
		10200	133.515	126.657	140.373	10200	157.875	152.483	163.267	10200	148.73	143.346	154.114	10200	142.3	136.155	148.445	10200	129.09	123.473	134.707	10200	122.22	116.593	127.847	10200	110.18	104.894	115.466
		10300	133.78	127.007	140.553	10300	158.105	152.708	163.502	10300	148.935	143.586	154.284	10300	142.59	136.457	148.723	10300	129.33	123.717	134.943	10300	122.425	116.849	128.001	10300	110.405	105.221	115.589
		10400	134.06	127.337	140.783	10400	158.32	152.947	163.693	10400	149.195	143.909	154.481	10400	142.925	136.831	149.019	10400	129.57	123.983	135.157	10400	122.68	117.176	128.184	10400	110.565	105.301	115.829
		10500	134.32	127.614	141.026	10500	158.51	153.075	163.945	10500	149.495	144.375	154.615	10500	143.17	137.126	149.214	10500	129.8	124.242	135.358	10500	122.97	117.654	128.286	10500	110.82	105.451	116.189
		10600	134.59	127.788	141.392	10600	158.715	153.427	164.003	10600	149.735	144.655	154.815	10600	143.455	137.506	149.405	10600	130.035	124.567	135.503	10600	123.16	117.882	128.438	10600	111.02	105.807	116.233
		10700	134.765	127.936	141.594	10700	158.91	153.703	164.117	10700	150.025	144.926	155.124	10700	143.81	137.963	149.657	10700	130.2	124.688	135.712	10700	123.365	118.244	128.486	10700	111.26	106.068	116.452
		10800	135.035	128.253	141.817	10800	159.125	153.994	164.256	10800	150.24	145.18	155.3	10800	144.1	138.301	149.899	10800	130.44	124.929	135.951	10800	123.585	118.487	128.684	10800	111.455	106.268	116.642
		10900	135.31	128.576	142.044	10900	159.305	154.249	164.361	10900	150.445	145.433	155.457	10900	144.335	138.626	150.044	10900	130.7	125.279	136.12	10900	123.855	118.852	128.858	10900	111.62	106.442	116.798
		11000	135.48	128.742	142.218	11000	159.43	154.384	164.476	11000	150.67	145.672	155.668	11000	144.615	138.965	150.264	11000	130.91	125.677	136.143	11000	124.075	119.077	129.073	11000	111.815	106.579	117.051
		11100	135.72	128.947	142.493	11100	159.63	154.619	164.641	11100	150.85	145.826	155.874	11100	144.875	139.332	150.418	11100	131.085	125.887	136.283	11100	124.26	119.226	129.294	11100	112.03	106.944	117.116
		11200	135.975	129.119	142.831	11200	159.77	154.918	164.622	11200	151.06	146.106	156.014	11200	145.115	139.567	150.663	11200	131.315	126.166	136.464	11200	124.44	119.455	129.425	11200	112.21	107.106	117.314
		11300	136.205	129.363	143.047	11300	159.94	155.081	164.799	11300	151.26	146.343	156.177	11300	145.41	139.749	151.071	11300	131.555	126.41	136.7	11300	124.62	119.635	129.605	11300	112.37	107.283	117.457
		11400	136.515	129.72	143.31	11400	160.105	155.234	164.976	11400	151.42	146.417	156.423	11400	145.685	139.951	151.419	11400	131.76	126.624	136.896	11400	124.805	119.914	129.696	11400	112.595	107.505	117.685
		11500	136.7	129.93	143.47	11500	160.285	155.34	165.23	11500	151.605	146.658	156.552	11500	145.935	140.325	151.545	11500	131.915	126.71	137.12	11500	124.935	120.046	129.824	11500	112.79	107.694	117.886
		11600	136.915	130.281	143.549	11600	160.51	155.602	165.418	11600	151.79	146.959	156.621	11600	146.18	140.5	151.861	11600	132.095	126.999	137.191	11600	125.085	120.229	129.941	11600	113.04	108.046	118.034
		11700	137.15	130.461	143.839	11700	160.67	155.864	165.476	11700	152	147.227	156.773	11700	146.405	140.649	152.161	11700	132.265	127.211	137.319	11700	125.25	120.507	129.993	11700	113.27	108.367	118.173
		11800	137.36	130.769	143.951	11800	160.8	156.027	165.573	11800	152.155	147.443	156.867	11800	146.62	140.968	152.273	11800	132.465	127.483	137.447	11800	125.4	120.623	130.177	11800	113.46	108.644	118.276
		11900	137.555	130.939	144.171	11900	160.95	156.186	165.714	11900	152.355	147.743	156.967	11900	146.82	141.305	152.335	11900	132.595	127.647	137.543	11900	125.565	120.896	130.234	11900	113.685	108.93	118.44
		12000	137.76	131.154	144.366	12000	161.155	156.468	165.843	12000	152.555	148.033	157.077	12000	147.025	141.589	152.461	12000	132.84	128.082	137.598	12000	125.77	121.101	130.439	12000	113.87	109.215	118.525
		12100	137.965	131.444	144.486	12100	161.305	156.785	165.825	12100	152.74	148.332	157.148	12100	147.24	141.794	152.686	12100	133.03	128.352	137.708	12100	125.915	121.249	130.581	12100	114.06	109.504	118.616
		12200	138.2	131.863	144.537	12200	161.45	156.962	165.938	12200	152.89	148.502	157.278	12200	147.435	142.037	152.833	12200	133.235	128.669	137.801	12200	126.125	121.559	130.691	12200	114.255	109.822	118.688
		12300	138.41	132.122	144.698	12300	161.59	157.139	166.041	12300	153.1	148.72	157.481	12300	147.64	142.184	153.096	12300	133.41	128.873	137.947	12300	126.275	121.739	130.811	12300	114.43	110.061	118.799
		12400	138.62	132.321	144.919	12400	161.75	157.393	166.107	12400	153.24	148.979	157.501	12400	147.92	142.632	153.208	12400	133.64	129.125	138.155	12400	126.39	121.945	130.835	12400	114.575	110.277	118.873
		12500	138.88	132.588	145.173	12500	161.895	157.544	166.246	12500	153.375	149.091	157.659	12500	148.165	142.915	153.415	12500	133.885	129.469	138.301	12500	126.55	122.101	130.999	12500	114.76	110.499	119.021
		12600	139.045	132.759	145.331	12600	162.06	157.775	166.345	12600	153.525	149.274	157.775	12600	148.49	143.24	153.74	12600	134.05	129.697	138.403	12600	126.775	122.375	131.175	12600	114.925	110.702	119.148
		12700	139.265	133.013	145.517	12700	162.18	157.939	166.421	12700	153.7	149.44	157.96	12700	148.71	143.539	153.881	12700	134.2	129.891	138.509	12700	126.935	122.679	131.191	12700	115.075	110.875	119.275
		12800	139.48	133.18	145.78	12800	162.33	158.143	166.517	12800	153.895	149.638	158.152	12800	148.95	143.888	154.012	12800	134.345	130.064	138.626	12800	127.11	122.811	131.41	12800	115.275	111.13	119.42
		12900	139.705	133.498	145.912	12900	162.515	158.379	166.651	12900	154.13	149.784	158.476	12900	149.175	144.195	154.155	12900	134.545	130.286	138.804	12900	127.24	122.921	131.559	12900	115.44	111.405	119.475
		13000	139.895	133.796	145.994	13000	162.66	158.607	166.713	13000	154.335	150.097	158.573	13000	149.415	144.533	154.297	13000	134.725	130.52	138.93	13000	127.395	123.082	131.708	13000	115.605	111.666	119.544
		13100	140.125	134.165	146.085	13100	162.78	158.776	166.784	13100	154.48	150.345	158.615	13100	149.67	144.742	154.598	13100	134.885	130.656	139.114	13100	127.525	123.247	131.803	13100	115.775	111.843	119.707
		13200	140.315	134.399	146.231	13200	162.94	159.112	166.768	13200	154.665	150.509	158.821	13200	149.93	145.075	154.785	13200	135.025	130.836	139.214	13200	127.68	123.372	131.988	13200	116	112.139	119.861
		13300	140.51	134.678	146.342	13300	163.11	159.271	166.949	13300	154.815	150.688	158.942	13300	150.175	145.241	155.109	13300	135.185	131.162	139.208	13300	127.845	123.612	132.078	13300	116.16	112.338	119.983
		13400	140.73	134.952	146.508	13400	163.255	159.522	166.988	13400	154.97	150.905	159.035	13400	150.42	145.662	155.178	13400	135.37	131.38	139.36	13400	128.015	123.78	132.25	13400	116.295	112.471	120.119
		13500	140.985	135.228	146.742	13500	163.41	159.645	167.175	13500	155.145	151.126	159.164	13500	150.7	146.071	155.329	13500	135.565	131.677	139.453	13500	128.18	124.022	132.338	13500	116.47	112.789	120.151
		13600	141.225	135.518	146.931	13600	163.545	159.923	167.167	13600	155.29	151.318	159.262	13600	150.9	146.415	155.385	13600	135.775	131.863	139.687	13600	128.3	124.183	132.417	13600	116.615	112.983	120.247
		13700	141.395	135.728	147.062	13700	163.665	160.051	167.279	13700	155.46	151.468	159.452	13700	151.125	146.636	155.614	13700	135.945	132.034	139.856	13700	128.445	124.415	132.475	13700	116.765	113.115	120.415
		13800	141.565	135.947	147.183	13800	163.795	160.323	167.267	13800	155.67	151.789	159.551	13800	151.38	146.949	155.811	13800	136.08	132.258	139.902	13800	128.57	124.628	132.512	13800	116.975	113.35	120.6
		13900	141.77	136.182	147.358	13900	163.885	160.475	167.295	13900	155.795	151.898	159.692	13900	151.56	147.129	155.992	13900	136.24	132.49	139.99	13900	128.755	124.958	132.552	13900	117.105	113.49	120.72
		14000	141.965	136.427	147.503	14000	164.01	160.567	167.453	14000	155.92	152.043	159.797	14000	151.785	147.449	156.121	14000	136.45	132.812	140.088	14000	128.845	125.091	132.6	14000	117.27	113.606	120.934
		14100	142.105	136.574	147.636	14100	164.135	160.7	167.57	14100	156.05	152.262	159.839	14100	151.94	147.623	156.257	14100	136.585	132.944	140.226	14100	128.97	125.201	132.739	14100	117.44	113.846	121.034
		14200	142.26	136.807	147.713	14200	164.24	160.887	167.593	14200	156.24	152.5	159.98	14200	152.095	147.864	156.326	14200	136.755	133.243	140.267	14200	129.1	125.351	132.849	14200	117.57	114.036	121.104
		14300	142.45	136.991	147.909	14300	164.335	161.034	167.636	14300	156.39	152.647	160.133	14300	152.275	148.084	156.466	14300	136.905	133.476	140.334	14300	129.24	125.531	132.949	14300	117.71	114.242	121.178
		14400	142.71	137.403	148.017	14400	164.445	161.279	167.612	14400	156.555	152.955	160.155	14400	152.48	148.349	156.611	14400	137.145	133.861	140.429	14400	129.365	125.741	132.989	14400	117.86	114.378	121.342
		14500	142.885	137.641	148.129	14500	164.54	161.484	167.596	14500	156.665	153.176	160.154	14500	152.69	148.671	156.709	14500	137.275	134.011	140.539	14500	129.54	125.928	133.152	14500	118.02	114.489	121.551
		14600	143.045	137.823	148.267	14600	164.61	161.631	167.589	14600	156.8	153.483	160.117	14600	152.925	149.095	156.755	14600	137.37	134.157	140.583	14600	129.66	126.088	133.232	14600	118.15	114.748	121.552
		14700	143.285	138.085	148.485	14700	164.72	161.838	167.602	14700	156.955	153.815	160.095	14700	153.155	149.431	156.879	14700	137.525	134.357	140.693	14700	129.82	126.351	133.289	14700	118.26	114.982	121.538
		14800	143.42	138.201	148.639	14800	164.82	162.05	167.59	14800	157.14	154.07	160.21	14800	153.355	149.674	157.036	14800	137.64	134.49	140.79	14800	129.985	126.556	133.414	14800	118.37	115.08	121.66
		14900	143.585	138.33	148.84	14900	164.965	162.226	167.704	14900	157.265	154.224	160.306	14900	153.55	149.896	157.204	14900	137.79	134.717	140.863	14900	130.115	126.768	133.462	14900	118.54	115.324	121.756
		15000	143.775	138.541	149.009	15000	165.045	162.37	167.72	15000	157.41	154.488	160.332	15000	153.715	150.069	157.361	15000	137.915	134.924	140.906	15000	130.26	126.936	133.584	15000	118.675	115.471	121.879
		15100	144.015	138.87	149.16	15100	165.155	162.548	167.762	15100	157.555	154.71	160.4	15100	153.92	150.279	157.561	15100	138.085	135.179	140.991	15100	130.395	127.161	133.629	15100	118.83	115.667	121.993
		15200	144.24	139.108	149.372	15200	165.21	162.659	167.761	15200	157.695	154.901	160.489	15200	154.11	150.499	157.721	15200	138.22	135.345	141.095	15200	130.505	127.404	133.606	15200	119.045	115.993	122.097
		15300	144.42	139.432	149.408	15300	165.325	162.879	167.771	15300	157.815	155.043	160.587	15300	154.275	150.711	157.839	15300	138.365	135.557	141.173	15300	130.605	127.53	133.68	15300	119.225	116.191	122.259
		15400	144.535	139.545	149.525	15400	165.425	163.064	167.786	15400	157.91	155.214	160.606	15400	154.465	151.079	157.851	15400	138.5	135.714	141.286	15400	130.735	127.837	133.633	15400	119.335	116.386	122.284
		15500	144.695	139.716	149.674	15500	165.49	163.199	167.781	15500	158.005	155.424	160.586	15500	154.62	151.248	157.992	15500	138.62	135.851	141.389	15500	130.875	128.097	133.653	15500	119.455	116.589	122.321
		15600	144.9	140.015	149.785	15600	165.59	163.383	167.797	15600	158.1	155.553	160.647	15600	154.845	151.652	158.038	15600	138.75	136.029	141.471	15600	131.015	128.296	133.734	15600	119.61	116.798	122.422
		15700	145.035	140.18	149.889	15700	165.675	163.55	167.8	15700	158.215	155.731	160.7	15700	155.04	151.903	158.177	15700	138.945	136.389	141.501	15700	131.15	128.538	133.762	15700	119.765	116.931	122.599
		15800	145.21	140.343	150.077	15800	165.735	163.642	167.828	15800	158.37	156.076	160.664	15800	155.215	152.249	158.181	15800	139.065	136.564	141.566	15800	131.245	128.687	133.803	15800	119.87	117.124	122.616
		15900	145.34	140.497	150.183	15900	165.82	163.799	167.841	15900	158.47	156.239	160.701	15900	155.395	152.468	158.322	15900	139.235	136.861	141.609	15900	131.365	128.981	133.749	15900	120.065	117.392	122.738
		16000	145.485	140.585	150.385	16000	165.9	163.858	167.942	16000	158.605	156.445	160.766	16000	155.605	152.731	158.479	16000	139.37	137.042	141.697	16000	131.495	129.204	133.786	16000	120.195	117.576	122.814
		16100	145.675	140.783	150.567	16100	165.98	163.977	167.983	16100	158.73	156.672	160.788	16100	155.805	153.084	158.525	16100	139.46	137.265	141.655	16100	131.605	129.314	133.896	16100	120.33	117.805	122.855
		16200	145.87	140.98	150.76	16200	166.06	164.099	168.021	16200	158.84	156.861	160.819	16200	156.025	153.4	158.65	16200	139.62	137.463	141.778	16200	131.73	129.598	133.862	16200	120.495	118.065	122.925
		16300	146.015	141.156	150.874	16300	166.2	164.388	168.012	16300	158.95	157.027	160.873	16300	156.19	153.64	158.74	16300	139.76	137.754	141.766	16300	131.845	129.821	133.869	16300	120.64	118.365	122.915
		16400	146.15	141.266	151.034	16400	166.295	164.63	167.96	16400	159.065	157.285	160.845	16400	156.43	153.988	158.872	16400	139.895	137.936	141.854	16400	131.975	130.016	133.934	16400	120.775	118.748	122.802
		16500	146.305	141.479	151.131	16500	166.38	164.826	167.934	16500	159.165	157.477	160.853	16500	156.59	154.305	158.875	16500	139.96	138.087	141.833	16500	132.04	130.157	133.923	16500	120.91	118.983	122.837
		16600	146.475	141.711	151.239	16600	166.445	165.005	167.885	16600	159.24	157.665	160.815	16600	156.735	154.614	158.856	16600	140.08	138.297	141.863	16600	132.17	130.456	133.884	16600	121.065	119.385	122.745
		16700	146.61	141.858	151.362	16700	166.52	165.278	167.762	16700	159.325	157.829	160.821	16700	156.935	155.049	158.821	16700	140.21	138.607	141.813	16700	132.295	130.701	133.889	16700	121.205	119.569	122.841
		16800	146.76	141.926	151.594	16800	166.565	165.393	167.737	16800	159.385	157.972	160.798	16800	157.085	155.319	158.851	16800	140.34	138.851	141.829	16800	132.395	130.874	133.916	16800	121.305	119.781	122.829
		16900	146.93	142.192	151.668	16900	166.64	165.528	167.752	16900	159.465	158.149	160.781	16900	157.27	155.726	158.814	16900	140.425	139.03	141.821	16900	132.475	131.019	133.931	16900	121.42	119.985	122.855
		17000	147.11	142.42	151.8	17000	166.72	165.734	167.706	17000	159.615	158.441	160.789	17000	157.46	156.087	158.833	17000	140.54	139.284	141.796	17000	132.56	131.292	133.828	17000	121.57	120.304	122.836
		17100	147.305	142.704	151.906	17100	166.785	165.887	167.683	17100	159.715	158.687	160.743	17100	157.605	156.395	158.815	17100	140.655	139.586	141.724	17100	132.695	131.67	133.72	17100	121.72	120.696	122.744
		17200	147.455	142.886	152.024	17200	166.85	166.095	167.605	17200	159.82	159.04	160.6	17200	157.78	156.898	158.662	17200	140.78	139.898	141.662	17200	132.795	131.954	133.636	17200	121.83	121.017	122.643
		17300	147.61	143.1	152.12	17300	166.92	166.387	167.453	17300	159.92	159.387	160.453	17300	157.905	157.265	158.545	17300	140.925	140.407	141.442	17300	132.93	132.429	133.431	17300	121.92	121.387	122.453
		17400	147.735	143.304	152.166	17366	167	167	167	17366	160	160	160	17366	158	158	158	17366	141	141	141	17366	133	133	133	17366	122	122	122
		17500	147.905	143.482	152.328	17366	167	167	167	17366	160	160	160	17366	158	158	158	17366	141	141	141	17366	133	133	133	17366	122	122	122
		17600	148.045	143.672	152.418
		17700	148.165	143.839	152.491
		17800	148.355	144.024	152.686
		17900	148.505	144.337	152.673
		18000	148.675	144.682	152.668
		18100	148.875	144.921	152.829
		18200	149.04	145.136	152.944
		18300	149.18	145.336	153.024
		18400	149.37	145.558	153.182
		18500	149.5	145.793	153.207
		18600	149.605	145.951	153.259
		18700	149.775	146.16	153.39
		18800	149.885	146.272	153.498
		18900	150.07	146.476	153.664
		19000	150.195	146.6	153.79
		19100	150.34	146.867	153.813
		19200	150.465	147.04	153.89
		19300	150.595	147.26	153.93
		19400	150.72	147.385	154.055
		19500	150.87	147.633	154.107
		19600	151.015	147.862	154.168
		19700	151.14	148.077	154.203
		19800	151.3	148.243	154.357
		19900	151.455	148.47	154.44
		20000	151.58	148.598	154.562
		20100	151.74	148.864	154.616
		20200	151.845	149.079	154.611
		20300	151.985	149.316	154.654
		20400	152.085	149.525	154.645
		20500	152.195	149.673	154.717
		20600	152.32	149.805	154.834
		20700	152.475	150.159	154.791
		20800	152.595	150.362	154.828
		20900	152.75	150.636	154.864
		21000	152.895	150.966	154.824
		21100	153.01	151.125	154.895
		21200	153.11	151.322	154.898
		21300	153.255	151.599	154.911
		21400	153.395	151.9	154.89
		21500	153.52	152.131	154.909
		21600	153.6	152.373	154.827
		21700	153.78	152.814	154.746
		21800	153.865	153.112	154.618
		21880	154	154	154
		21880	154	154	154

## Sheet: Fig.5
		Shannon index
		T	2.55842	0.15
		T+lowEA	3.5367	0.21
		T+middleEA	3.25455	0.23
		T+highEA	3.13187	0.17
		T+lowH	3.03245	0.2
		T+middleH	2.95354	0.15
		T+highH	2.49782	0.25

## Sheet: Fig.6
	Microbial communities at the phylum level
		Proteobacteria	Bacteroidetes	Actinobacteria	Candidate_division_TM7	Acidobacteria	Firmicutes	Cyanobacteria	Planctomycetes	Saccharibacteria	Verrucomicrobia	Others
	T	81.947	7.5	8.38665	1.0192	0.10055	0.79068	0.06399	0	0	0.08227	0.10512
	T+lowEA	87.1752	9.8842	0	0	1.13978	0.07751	0.01368	0.19604	0.28267	0.13677	1.09419
	T+middleEA	55.3239	21.5948	0	0	1.07909	9.40412	2.09317	0.46804	8.11701	1.23077	0.68906
	T+highEA	88.2096	7.93991	0	0	1.06081	1.43736	0.0162	0.06478	0.81788	0.02429	0.42918
	T+lowH	79.4197	15.7747	0	0	0.31134	0.83927	0.05415	2.05306	0.74001	0.58659	0.2211
	T+middleH	91.9728	6.23632	0	0	0.51825	0.2073	0.01728	0.02303	0.6507	0.18427	0.19003
	T+highH	93.9839	5.03408	0	0	0.25266	0.12395	0.04767	0.0286	0.26696	0.11441	0.14778
	Microbial communities at the genus level
		Pseudomonas	Comamonadaceae_unclassified	Delftia	Arcobacter	Chryseobacterium	Saccharibacteria_norank	Dysgonomonas	Rhodococcus	Magnetospirillum	Others
	T	40.8958	8.73857	0	0	0	0	0	7.63254	1.70018	41.0329
	T+lowEA	32.8257	28.8867	0.03647	0.01824	2.43914	0.28267	0.00456	0	0.05927	35.4472
	T+middleEA	23.4019	2.30119	0.39003	4.19502	9.49512	8.11701	6.07151	0	2.14518	43.883
	T+highEA	24.253	9.02502	1.41712	17.2281	2.55081	0.81788	1.08511	0	8.64038	34.9826
	T+lowH	32.8987	9.33129	10.5315	0.05866	3.65039	0.74001	0.25268	0	0.35195	42.1848
	T+middleH	22.6247	16.8548	19.8261	0	0.53553	0.6507	0.02879	0	0.02303	39.4564
	T+highH	39.1667	17.3237	14.0869	0	1.59699	0.26696	0	0	0	27.5587
		95.1945
		98.2091
		99.018

## Sheet: Fig.7
				X	Y
			T	8824.6	934.9
			T_lowEA	-1144.9	-1588.8
			T_middleEA	-508.7	-2540.2
			T_highEA	-953.5	-2502.5
			T_lowH	-2039.7	1324.5
			T_middleH	-1719	1381.1
			T_highH	-2887.9	3012.5

## Sheet: Fig.8
		T	T_lowEA	T_middleEA	T_highEA	T_lowH	T_middleH	T_highH
	[V] Defense mechanisms	0.02651	0.01784	0.02139	0.0206	0.0206	0.01784	0.01784
	[U] Intracellular trafficking, secretion, and vesicular transport	0.01064	0.02443	0.02088	0.02167	0.02522	0.02443	0.02522
	[T] Signal transduction mechanisms	0.04885	0.06856	0.06856	0.07447	0.06855	0.06935	0.06501
	[S] Function unknown	0.09063	0.10323	0.09377	0.10165	0.10323	0.10244	0.10244
	[R] General function prediction only	0.0981	0.08234	0.08235	0.07801	0.08156	0.0788	0.08235
	[Q] Secondary metabolites biosynthesis, transport and catabolism	0.04965	0.02364	0.02088	0.02207	0.02443	0.02797	0.02837
	[P] Inorganic ion transport and metabolism	0.05634	0.07014	0.0658	0.06737	0.0658	0.06501	0.06461
	[O] Posttranslational modification, protein turnover, chaperones	0.03152	0.0394	0.04492	0.04177	0.04098	0.04216	0.04216
	[N] Cell motility	0.00512	0.02285	0.01733	0.02403	0.01694	0.01734	0.01734
	[M] Cell wall/membrane/envelope biogenesis	0.04374	0.06225	0.06895	0.06659	0.07092	0.06225	0.06225
	[L] Replication, recombination and repair	0.04649	0.04019	0.0465	0.04295	0.04295	0.04374	0.03783
	[K] Transcription	0.10087	0.07565	0.07013	0.06934	0.07289	0.07643	0.0788
	[J] Translation, ribosomal structure and biogenesis	0.04728	0.04649	0.0528	0.04925	0.0461	0.0465	0.04728
	[I] Lipid transport and metabolism	0.07092	0.0461	0.04137	0.04098	0.04767	0.04649	0.04925
	[H] Coenzyme transport and metabolism	0.04058	0.03507	0.04019	0.03782	0.0331	0.03507	0.03152
	[G] Carbohydrate transport and metabolism	0.05359	0.05004	0.0524	0.04965	0.05082	0.05358	0.0524
	[F] Nucleotide transport and metabolism	0.02167	0.02324	0.02285	0.02285	0.02089	0.01812	0.02207
	[E] Amino acid transport and metabolism	0.07565	0.09378	0.09023	0.09023	0.09219	0.09732	0.0981
	[D] Cell cycle control, cell division, chromosome partitioning	0.00945	0.00512	0.01064	0.00867	0.0071	0.00552	0.0071
	[C] Energy production and conversion	0.0724	0.06964	0.06806	0.07003	0.06806	0.06964	0.06806
	[A] RNA processing and modification	The percentages of A, B, W, Y, and Z are too small to be clearly presented in the Fig.8. Additionally, the relevant data has not been listed in this table.
	[B] Chromatin structure and dynamics
	[W] Extracellular structures
	[Y] Nuclear structure
	[Z] Cytoskeleton
